# Supplementary material for: The fitness consequences of genetic divergence between polymorphic gene arrangements
Source: Genetics. 2023 Dec 26;226(3):iyad218. doi: 10.1093/genetics/iyad218 (PMC11090464; doi:10.1093/genetics/iyad218)
Supplement: iyad218_Supplementary_Data [file iyad218_supplementary_data.zip]

Archive with 10 entries (10 files):
- Supplementary_File_1_GENETICS-2023-306559.docx
- Supplementary_File_2_GENETICS-2023-306559.docx
- Supplementary_File_3_GENETICS-2023-306559.docx
- Supplementary_File_4_GENETICS-2023-306559.docx
- Supplementary_Table_1_GENETICS-2023-306559.docx
- Supplementary_Table_2_GENETICS-2023-306559.docx
- Supplementary_Table_3_GENETICS-2023-306559.docx
- Supplementary_Table_4_GENETICS-2023-306559.docx
- Supplementary_Table_5_GENETICS-2023-306559.docx
- Supplementary_Table_6_GENETICS-2023-306559.docx
